# Supplementary material for: Rare and common coding variants in lipid metabolism-related genes and their association with coronary artery disease
Source: BMC Cardiovasc Disord. 2024 Feb 9;24:97. doi: 10.1186/s12872-024-03759-5 (PMC10858582; doi:10.1186/s12872-024-03759-5)
Supplement: Supplementary file 1 — Supplementary Material 1 [file 12872_2024_3759_MOESM1_ESM.xlsx]

## Sheet: Sheet1
Supplementary table 1: Baseline characteristics of CAD patients
	CAD patients
Participant (n)	120
Gender (Female,%)	0.27
Age (years)	64.6±9.6
HDLC (mmol/L)	1.0±0.2
LDLC (mmol/L)	2.2±0.9
TC (mmol/L)	3.9±1.0
TG (mmol/L)	1.6±0.8
ApoA (mg/L)	281.9±338.6
APOA1 (g/L)	1.0±0.2
ApoB (g/L)	0.8±0.3
GLU (mmol/L)	6.5±2.6
Hypertension,yes,(%)	0.48
Diabetes,yes,(%)	0.44
ApoE (mg/dl)	3.6±1.3
