# Supplementary material for: Rare and common coding variants in lipid metabolism-related genes and their association with coronary artery disease
Source: BMC Cardiovasc Disord. 2024 Feb 9;24:97. doi: 10.1186/s12872-024-03759-5 (PMC10858582; doi:10.1186/s12872-024-03759-5)
Supplement: Supplementary file 2 — Supplementary Material 2 [file 12872_2024_3759_MOESM2_ESM.xlsx]

## Sheet: PRIMER
Supplementary table 2：PCR primers sequence for coding regions of target gene
	forward primer		reverse primer
4AN1-1-F	CACCCAACTTATAAAAACCGTCC	4AN1-1-R	CACCGCTCATCCTCTTAGGTAG
4AN1-2-F	GAGAGTCCCCGAATCCC	4AN1-2-R	CTCAGCTGACTGCGGGTG
4AN1-3-F	GACGAGATGAATGTCCTGGC	4AN1-3-R	CAAGCCAGGAGAGCCACTAG
4AN2-F	GATGGATGAGTGGATGAATTAAGAG	4AN2-R	AGCTATCAGAGGGACCTTTTCTC
4AN3-F	GGAGGTGGTGAGAACTGGAC	4AN3-R	ATCGAGGGGCAGACACTCAC
4AN4-F	TGTTTCAAGTCTCCACTTTATCTCC	4AN4-R	TAAAGAAAGACAACAGGGCCTATG
4AN5-F	AGTGAGGGAGCTGCTGTCTTC	4AN5-R	CTCTGTCCCCACTAGAAACACCTAC
4AN6-1-F	CACGGTAGGTGTTTCTAGTGGG	4AN6-1-R	AGGCTATAGGCCGTGTCCTC
4AN6-2-F	GAGAAGGTGCATAGCATCACG	4AN6-2-R	AAGTGGAGAAGGGTACGGAGAG
4AN6-3-F	CCTATAGCCTGCAGCTCACTG	4AN6-3-R	caggaaacagatGCAATGTGG
4AN7-1-F	GTGGCTCAAAGACCTGACC	4AN7-1-R	CAGGACGCTAGGAGGCTG
4AN7-2-F	ATGTTGATCCAGCCCATG	4AN7-2-R	AGCCTCGATCTCAGGAGG
4AN7-3-F	AGCCCCCTTTCTGAGTGC	4AN7-3-R	CAGCACCAGCACCATGAG
4AN7-4-F	GCTTGTGTGGGTCGAGAG	4AN7-4-R	GGGAACATGTTTACATGGACTTTG
3AP1-F	GATATAAAACAGGTCAGAACCCTCC	3AP1-R	cttcaggttatgatgaggggTG
3AP2-F	GGCAGACCCAGCTAAGGTTC	3AP2-R	TTGACCACCCATTGGGAC
3AP3-F	ACTCAGCCCTGCTCTTTCCTC	3AP3-R	CACCTCCATTCCATTGTTGG
3AP4-1-F	CTGTTGCTTCCCCTGACTG	3AP4-1-R	AGAATACTGTCCCTTTTAAGCAACC
3AP4-2-F	CTGCAATCTCCAGGGCTG	3AP4-2-R	CTCCATGCCTGCCTGAC
3AP052-F	GATGTTATCAGTGGGTCCAGAG	3AP052-R	CACCTCCATCTCTGGGTTTC
LD1-1-F	TGGGAATCAGAGCTTCACG	LD1-1-R	CCTCTGCCAGGCAGTGTC
LD1-2-F	GTTTCCAGCTAGGACACAGC	LD1-2-R	AAGTCTCCCAGGGATGGAG
LD2-F	TCTTTAGTTGGCAGGAAATAGACAC	LD2-R	GCATATCATGCCCAAAGG
LD3-F	GGTCTTTCCTTTGAGTGACAGTTC	LD3-R	GACCCCGTAGAGACAAAGTCAG
LD4-1-F	CTATAGAATGGGCTGGTGTTGG	LD4-1-R	AGCTGTTGCACTGGAAGCTG
LD4-2-F	GGTGCTCACCTGTGGTCC	LD4-2-R	AGTCGGGGCCACCATCAC
LD4-3-F	GAGTTCCACTGCCTAAGTGG	LD4-3-R	ATGGGAATACTTTCTTGGCATG
LD5-F	CTTTTTCTCTGGTTGTCTCTTCTTG	LD5-R	TGCAAGCAGCAAGGCAC
LD6-F	ACCTTCCTCCTTCCTCTCTCTG	LD6-R	AAAACCCTACAGCACTCATGTCTC
LD7-F	GAGAGTGACCAGTCTGCATCC	LD7-R	gttTGGTTGCCATGTCAGGAAG
LD8-F	AAGCCTCTTTCTCTCTCTTCC	LD8-R	TATGAGTCTGTGCAAAGTTCAGAGG
LD9-1-F	GAGGCACTCTTGGTTCCATC	LD9-1-R	AGTAGATTCTATTGCTGGCCACCTC
LD9-2-F	AGTACACCAGCCTCATCCCC	LD9-2-R	GATGACGGTGTCATAGGAAGAGAC
LD9-3-F	CAGCTTGACAGAGCCCAC	LD9-3-R	CTCAGCGTCGTGGATACG
LD11-F	TTCTTCCAGAATTCGTTGCAC	LD11-R	CTGGGACGGCTGTCCTG
LD12-F	ACCTCTCCTTATCCACTTGTGTGTC	LD12-R	TGGCTTGAGTGATCTATAGTCTGTG
LD13-F	GGATTTGTCATCTTCCTTGC	LD13-R	CAGAACATTCCAGAGTTTCCAC
LD14-F	GGAATCTTCTGGTATAGCTGATG	LD14-R	AAACAAGGCGTGTGCCAC
LD15-F	ACGTGGCACTCAGAAGACG	LD15-R	CTGAAGGGACCCGTCTCTG
LD16-F	ATTTCTTGGTGGCCTTCCTTTAG	LD16-R	CTGTCCAGGAGAAAAAGTGAACAG
LD17-F	GATGCCCGTGTTTTCACTC	LD17-R	GGCTTTCTAGAGAGGGTCACTC
LD18-1-F	GCTGTTTACCATTTGTTGGC	LD18-1-R	AACCCAAGCCATTGCATG
LD18-2-F	CAGAACAGGCTTCGGACAG	LD18-2-R	GTCCCGTTGGTGCCATC
LD18-3-F	AGGCCCAGAGAAGCAAGTG	LD18-3-R	TTCCGACGCCATGAATC
LD18-4-F	TGTACCTTCCTTAAGCCAGG	LD18-4-R	GTAGGGGTCGGGAGGATG
LD18-5-F	TGTCAGGACACCAGCCTG	LD18-5-R	ATTCACGATCACGGCTTTG
LD18-6-F	CAGAGAGGGGCAGGTTG	LD18-6-R	ACGTGTTAGCCAGGATGGTC
LD18-7-F	GTGGATCATGAGGTCAGGAG	LD18-7-R	TCGCCCAGGCCAGACTG
LD18-8-F	AGATTGCGCCACTGCAG	LD18-8-R	CCTGTGTCTGGCCAAATTC
LD18-9-F	GCAACATAGTAAGACCCCATCTC	LD18-9-R	GGCTCAGGCGATCCTCC
LD18-10-F	GCACGTGCCTGTGATCC	LD18-10-R	TGTCACTGTCTCTCCGGAC
LD18-11-F	CGCCGTGTTACTGTTGCAC	LD18-11-R	CAGTTTCAACCAATATACAAAGTGC
LD18-12-F	GCGTCCCTGTACAGATAGTGG	LD18-12-R	GCGTTGCACACAGTCCAG
LD18-13-F	CTTTATGTACAAAGATTATTTGCACG	LD18-13-R	CGAACAGAAGAACGTGCATC
5AP3-1-F	CCAGGGCTAGGACAAGAGC	5AP3-1-R	CCTCGCTCCCACTCAGAG
5AP3-2-F	CAACAATATGAACAAGTTCCTGG	5AP3-2-R	CAACTGCTCCTGCAGCTC
5AP3-3-F	CCTACACGATGGATCTGATGG	5AP3-3-R	TGCAGCTCCTGCACGTG
5AP3-4-F	CGAGAGCCTGGTGAGCG	5AP3-4-R	CCTCCTCGGAGAGCATCTG
5AP3-5-F	GCACTGGGACTGAGGAAGG	5AP3-5-R	CCACAGGTCATCCAGACG
5AP3-6-F	AAGGTTCTGAGCAAGCTGC	5AP3-6-R	TGCAGGAGACAGCAGCC
5AP3-7-F	AGGACAGGGAGGCCACC	5AP3-7-R	GAGCCAAACTCCAGGATGTAG
5AP3-8-F	CGTGATGCTGGAAGCCTG	5AP3-8-R	AACATGGGCTCTGCCCTC
5AP3-9-F	GAAAGGTGTGGGCTGTGATAG	5AP3-9-R	AATGAGAGTCACGCCAGG
5AP2-F	CAGAGGGCCCTGTCCAC	5AP2-R	ACAGAGGTTGAGGCAGCAGAG
5AP1-F	TGTCCCTTCGTCTCCTTCTTC	5AP1-R	CTGTGGAGAGGGACTAGGTAATCAG
5AP0-F	AGGTCAACTTCTTTTGAACTTCCAC	5AP0-R	AACTCTGCCAAAATGTTCCAAG
5AP799-F	AGCTTTTCCTCATGGGGC	5AP799-R	GTTCACCTACCAGCCAGAACC
3AN1-1-F	CAACCTTACCTTTTCTGGGC	3AN1-1-R	TGAAGGAGGCCATTGGC
3AN1-2-F	CAAGATTTGCTATGTTAGACGATG	3AN1-2-R	TGAGTTCAAGTGACATATTCTTTACC
3AN1-3-F	CATATAAACTACAAGTCAAAAATGAAG	3AN1-3-R	TTGAAAACATAAACATGAACCCTC
3AN2-F	AGAGGAAAGCAACTTATAACCAACC	3AN2-R	TTTACAGACCTGTGTGAAAGATGG
3AN3-F	TTCTGACATCCTTACTCAGATTTCC	3AN3-R	TAATAGCTTCAAGAAGGAAACCCAC
3AN4-F	ATGTCAAGTGAAATCTCAAGCTCC	3AN4-R	ACTACTGTCTATTCTCCTTAGACAGG
3AN5-F	AACTACCTTACAAAACCACCAA	3AN5-R	GAATGAATGATTGAATGTAGTCCC
3AN6-1-F	GTCCAACCTGTACTTAATAACTCACAG	3AN6-1-R	ATTGGGGACATTGCCAG
3AN6-2-F	CAACTATACGCTACATCTAGTTGCG	3AN6-2-R	ACGCTTATTTGGGATTCGG
3AN7-1-F	CGAGTCTGTACCCATTAAATTGC	3AN7-1-R	CTCAGTTCATTCAAAGCTTTCTG
3AN7-2-F	AAATGTTGATCCATCCAACAG	3AN7-2-R	GAGAAATGTAAACGGTATTCTTTAAGG
3AN7-3-F	ATCCTTAAGAGAAAGCTTGAGAAATAG	3AN7-3-R	GTGATATTAGCTCATATGATGCC
3AN7-4-F	TAGGTGAACTTATTAAATAACTTTTC	3AN7-4-R	GTAGCAAAATGAAGCATCAG
3AN7-5-F	AATCGTCAGCACAGAGTATGTG	3AN7-5-R	CAAATAAGGTATAGTGATACCTCATG
3AN7-6-F	GGAGATGACTACTAAGTCACATTGAC	3AN7-6-R	CCTACACGAATGTATTAGAATCACAG
3AN7-7-F	GGCATCGAGTTAAAGTTTATATTTCC	3AN7-7-R	TTGTATCTAATCTTTAGGGATTTAGGG
3AN7-8-F	TATCGACATCACAACAGATCCC	3AN7-8-R	TATATGACATGTATATTGGATAATTTG
3AN7-9-F	GTGACCTACCTTTGTCAATACTTAGC	3AN7-9-R	GAGGAGCCATTTTGGTATTCTG
3AN7-10-F	CTAAGCTGTCGAAATTAACGCTG	3AN7-10-R	CTTCTACCAGAAGTATCTTTCTGGTAG
LI1-F	TGAACAGTGGATAACATGTTGAGAG	LI1-R	CATCTCTGGAGAAAAGTCAGGC
LI2-F	CAGGCTAAGCACCGTCC	LI2-R	CGGCATGTCAGCATTTC
LI3-F	GTGCGACCCTCCCTCTG	LI3-R	GGATGGGGCAGGTCGGT
LI4-F	ATCCAGGCAGCTCTTCTCC	LI4-R	GTTGGAAAAGCAGGTCCTTG
LI5-F	ACCCCTGCTTTCCCATT	LI5-R	GGCCCATGACTTCATTCTC
LI6-F	CTTCTTGCCCTGTGTTCC	LI6-R	TCCCCAGCTCCACACTC
LI7-F	CAAACTCTTCCCTCTGCATG	LI7-R	GGGGCTACACCTCCTACTC
LI8-1-F	TGCTGTTACGACTAAACTGATTGTG	LI8-1-R	CTTTGACTCTGATCGTCTTCAGAAC
LI8-2-F	ACCATCATCCCATGGAGC	LI8-2-R	GTAAAGTTGGGATAGTCACTTCACC
LI9-1-F	CACTTCAATAAGCTCCACCTAAAAC	LI9-1-R	CTAAATAAGGCAGCCATTCCAG
LI9-2-F	GAAGACCCAGTGTAAAGAATAAATG	LI9-2-R	TTAACCAGAGATAAAATTGGGAC
LI9-3-F	CTATTTTCCAGTATCAGTACAACC	LI9-3-R	GAATCTTGCTTTATTGAAGCAC
LI9-4-F	GACCCATTTTTGAACCATGC	LI9-4-R	GTCTAGCTTTCACTGTTATCACAAG
LI9-5-F	CCAAACACTTACAAGTAGAATTCTAC	LI9-5-R	AAACACCATCACATTGGGG
LI9-6-F	CACCCCAAAATTCATATGCTG	LI9-6-R	AAGATAAAGGTGCCAGCAGATC
LI9-7-F	GTTGACCCTCACCTGGAAGTAG	LI9-7-R	GTCCATTGTCACCATGTGC
LI588-F	CTGGAACATTAATGAACACAGAGG	LI588-R	GTTTCAAATTGCAGCCTAAGC
LI332-F	CTGAGGACCCCAAACAGTG	LI332-R	TGGGAAGCCAGATATTAGAGAG
LI776-F	GGCTCTGTCTGAATGATTCAC	LI776-R	TGGGCGACACATCTCAC
CE1-F	GAAGAGCCTCATGTTCCGTG	CE1-R	AGGGCAGACAGATGCACTG
CE2-F	GAGAGGCTGAGTCATGGC	CE2-R	CCTGGTCACACCCGAGG
CE3-F	CTAGACAAAATTGGAGGCTCACTC	CE3-R	CATCAGCTGACAGGAATGC
CE4-F	CCTGAAGTATGGCTACACCACTG	CE4-R	TGGAGTCCAGCTCCCACTTC
CE5-F	GTGGATACCATCTGATAGCGGAG	CE5-R	ACACACTAACAGGATGGGCAC
CE6-F	gatgCACAGGACTGGTCAGG	CE6-R	ACATGGAGAAGGTGGGAGTG
CE7-F	ACTGCCTCTGGCCTCCTTTC	CE7-R	GGGACCTAGACAGGAAGAGTGAC
CE8-F	ACTGAGGCTGGAGGGTTG	CE8-R	CAACTCCCCTGGGGAAG
CE9-F	GTCCAGCCAGCGTCCTG	CE9-R	CATCTGGATCCCCTAGCAG
CE10-F	TTTTCTTCTGAGGAGTGGACTTTAC	CE10-R	gctgtgttcgctgttatAATTGTTG
CE11-F	ACTGCTGCTGCCCTGATG	CE11-R	CCATATGTGAGTCAGGTTCCC
CE12-F	AGCAAATTTGGTTTCTCTCCC	CE12-R	TCTATCTAGGCAGGGTCTTATCTCC
CE13-F	CACTGGCTGCTATTCTTAGAGTTTC	CE13-R	CTGGTTGCCTGATTTCCTTTAG
CE14-F	TGTGGGTCACTTCTGTGCTC	CE14-R	GCTAAGTATCAATGACTGGGAAGAG
CE15-F	GTCCAAAAGGGTCTCAGCATC	CE15-R	ATCCTGTCTGGGCCTCTCTC
CE16-1-F	GGAGTCAGCCCAGCTCG	CE16-1-R	ATCTCCATCTCCGTACTCCTAACC
CE16-2-F	TCTCCTCCAGCGTGGTG	CE16-2-R	CTCCAGTCATCATGAAGCTTG
CE272-F	CTGAAGCCAGCCCTGAAG	CE272-R	ACCTGGCTCAGATCTGAACC
PC1-1-F	CGAAACCTGATCCTCCAGTC	PC1-1-R	AGTCTCACTGCCTGGCTCAC
PC1-2-F	TTCAGGGTCTGAGCCTGG	PC1-2-R	TCCTGGCGAGGAGACCTAGA
PC1-3-F	AACTTCAGCTCCTGCACAGTC	PC1-3-R	CTAGCACCAGCTCCTCGTAGTC
PC1-4-F	GCAGGAGGACGAGGACG	PC1-4-R	CGACCTGCACTCCACTTC
PC2-F	GTCATCATGTTCCTCCTTGC	PC2-R	CCTATCAGGAAGTGCCATTCC
PC3-F	CTGTCCAAATGGCTTAAGCAGAG	PC3-R	AGAGCAAATGGATTCAGCTCAG
PC4-F	GATGTGCTCTGTAGTTTCTGTGTG	PC4-R	AGCCCTCCCATCAGACG
PC5-F	CTGCTGATTTGTTATAGGGTGGAG	PC5-R	GGAGAGAGACCAGCGTCTG
PC6-F	GTGACCTTGGCTTTGTTCCTC	PC6-R	GCAGCCCCAGCACCTAC
PC7-F	TGGGCTCCTTTCTCTGCC	PC7-R	GCAGTGGGGTGGTGACTTAC
PC8-F	CATCACCATCTTTCACCATTCAC	PC8-R	CCCACCCTGCCATCCTG
PC9-F	GAACTAAAGATTTCTGTGGAGGTC	PC9-R	CACGAAGGAGGGGTACAGTC
PC10-F	ATTCCCATTTCCGTCTTTGAC	PC10-R	GAGAAAGAGACCCCTCCTCAC
PC11-F	CATCCCAGCATTTCACATCTG	PC11-R	GCCTCACGGGCCTCTTC
PC12-1-F	CTTTCTTTTCCTCGGGCTCT	PC12-1-R	ATGGGGCTGTCACTGGAG
PC12-2-F	ACAGCCGTTGCCATCTG	PC12-2-R	GCACCCAGAGTGAGTGAGTTC
PC12-3-F	TGGCCTGGCCCTTGAGT	PC12-3-R	GTGGAGACCTGAGGATTGAATG
PC12-4-F	GACTTTTATTGAGCTCTTGTTCCG	PC12-4-R	TAGATGCCATCCAGAAAGCTAAG
PC12-5-F	GGGCTCCCTGATTAATGG	PC12-5-R	GGGTAGTGGAGCGGGTTG
PC12-6-F	CAGTGGTGCATGCACTGTC	PC12-6-R	TGTGTTCCCCTTCCCAGC
PC12-7-F	TGAAGCCAAGCCTCTTCTTAC	PC12-7-R	GTCTGCTTGCTTGGGTGG
PC12-8-F	TCCCTCCTTGAGCACCAG	PC12-8-R	CCTAGTATAAGCAAGGCATCACC
SC1-1-F	AATCCTGAAGCCCAAGGC	SC1-1-R	GGAGCAGCCCATGTCTG
SC1-2-F	GCCTGTGTCGTCTCTGTCG	SC1-2-R	CTGGGGTCTCCCTCACC
SC2-F	TCCGGAGCCTTGTGGTG	SC2-R	CTCACCTGGACACAGCCTC
SC3-F	CATTGCAGGCGAGTAGAAGG	SC3-R	GGCCACAGGGCAGCCTC
SC4-F	TAGTGTCCCTTCGCCTTG	SC4-R	CTTCTCACCAGGCCACAC
SC5-F	CTGTTCCCTGCTGTGTCTG	SC5-R	AAAGGAAGAAGGAGCTCTCTGG
SC6-F	CTACTGAGGGGTCTAGTCTGGATG	SC6-R	GATGAGTCAAAATGCTTTCCAAGTG
SC7-F	GTCCCCTCTCATCCTGTCTGT	SC7-R	TGGCCCCACCCTCACAC
SC8-F	CTGCCAATATACTGTCCTTGTCTG	SC8-R	GTGCTCCAACCAGGAATCAC
SC9-F	ACTGGGCAGTTAGCTGGGAC	SC9-R	GAGCACTGAGCACCTAATCTCTC
SC10-F	TTGGTGGTGAGGGTTTAGTG	SC10-R	CTCAAATGCCCACATTGG
SC11-F	CATGTGTTTGTCATTCTGTCTCC	SC11-R	GCAAGCGAATGGCTGTC
SC12-F	TTGCAAATTGAAGAACCGTG	SC12-R	ACGGCATTACCTGGTACCC
SC13-1-F	CAGCTTTGCCTTTCTCCAC	SC13-1-R	AGCTCCATCCCTGAGTGTC
SC13-2-F	TACACACATGCGTGCAGG	SC13-2-R	CCGGGACTGCAGTGTTTC
SC13-3-F	CAGGCTTCCTCCCCTCC	SC13-3-R	CTCGGGCAGCTGCACAG
SC13-4-F	AACAATGGAGTGAGCACAAG	SC13-4-R	CACCTATAATCTGAGGGACCC
SC13-5-F	GAAGTGGCCGCAGGCTG	SC13-5-R	AGGCTGTCACAGAGGCAGG
SC13-6-F	TAATTCACTCTTGAAGTAATAAACG	SC13-6-R	AAACAAGGGCGTACTCATGC
SC13-7-F	ACCTTGTGCAATGTTGAGTTTC	SC13-7-R	TACCCGCTTCTCTTCTTCACC
SC13-8-F	GCCTTTGCTTTCTGCTCG	SC13-8-R	GCTTGTTCGTATATTCTTTGAAATG
SC13-9-F	GAGAGGGTATTCACTGCCG	SC13-9-R	ATTTACCCTTGATGGTCACAAG
1APOA4-1-F	GTGTCACCCAGGGCTCAC	1APOA4-1-R	CTGCACCTTGGCCTTCAC
1APOA4-2-F	CTGAGGCAGGAGATGAGC	1APOA4-2-R	GCAGCGCGTCCACATG
1APOA4-3-F	GCGAGGAGATGCGCGAC	1APOA4-3-R	GACCTTGAAGCTCTCCAGCAC
1APOA4-4-F	CGAGGACCTCCGCCAAG	1APOA4-4-R	CTGCTCCAGGGCCAAAG
1APOA3-F	CTCAGATCTCAGCCCACAGC	1APOA3-R	CTACCCCTGCCCTCAACC
1APOA2-F	GCTCAAGGTTCAGGCCTTG	1APOA2-R	TCCCTAGGTTAGGGGACACC
1APOA1-F	CCTTGAACTCTTAAGTTCCACATTG	1APOA1-R	ACAGAGCGGGAGAAGACCTC
1APOC1-F	AAAAACGTGGGTGGACAGAG	1APOC1-R	TTTGAGTTTCTTGCAGAGTGTAGG
1APOC2-F	TGCTGAGTGCCTGGGAG	1APOC2-R	CTTCACTCTTCCAAATCTCCAACTC
1APOC3-F	acaaaTTTTGAACCCCTGCC	1APOC3-R	TCTGTTCATCTTGGACCATCTG
1APOC4-F	ACAGTGACCCCCTTCCTTATTC	1APOC4-R	CCAGAGTAAAGAAGCACTCAGG
1APOC1638-F	GCCTAGCAATGTCACTATGCTAC	1APOC1638-R	TGGCGCACACCTGTAAATC
LP1-1-F	TTATAGCCAATAGGTGATGAGG	LP1-1-R	TCTGGAGGAGCTGCAAGG
LP1-2-F	TCAGCCGGCTCATCAGTC	LP1-2-R	TCAGTTCGGGTGGCAGTG
LP2-F	GCAACCCTCCAGTTAACCTC	LP2-R	CACCCCAATCCACTCTTCC
LP3-F	AGAAAGCTTGTGTCATCATCTTC	LP3-R	TTTTGGACACATAAGTCTCCTTCTC
LP4-F	CAGAACTGTAAGCACCTTCATTTTC	LP4-R	CTCTCAGAATGACAGTCTTTTCACC
LP5-1-F	TAAGAATCTAAATAGCTGCCAGTGC	LP5-1-R	AACTGGTTTCTGGATTCCAATG
LP5-2-F	TAGACGTCTTACACACATTCACCAG	LP5-2-R	CTGAGTAGGACATTGGGTCAATAAG
LP6-1-F	CACATCTCACCTATTTTAGACATGC	LP6-1-R	GGTTCTTTCTACAACTCAAGCAGAG
LP6-2-F	CATCTCTTCATCGACTCTCTGTTG	LP6-2-R	CCTTATTTACAACAGTCTCCAGCC
LP7-F	GTTCGAATTTCCTCCCCAAC	LP7-R	CTAAAGACTTGTTTTCTAGGCATCG
LP8-F	GCAGGGAGAGCTGATCTCTATAAC	LP8-R	GGTCTAAAGTGAAGGAAGAAAAATAC
LP9-F	CAGAACTGTACCTTTGTGAACAGTG	LP9-R	CAGTCAGCTTTAGCCCAGAATG
LP10-1-F	TTTCCATCCTAAAACCAGTGG	LP10-1-R	AACTAACAAGGGTAGGGCTGG
LP10-2-F	ATACCCAGTGTTTGGGGTG	LP10-2-R	CAATACGCCACATGAAGGAG
LP10-3-F	GAAATAATTGTTTGAGCGCAGAG	LP10-3-R	ACCACATTCCAATAGCAAGAGG
LP10-4-F	CATCTACACAGCAGTATGAATGATG	LP10-4-R	GGGGAGAGAGGGATTAAGC
LP10-5-F	GGCCTGCATCATGACAAAG	LP10-5-R	ATTGATGAAAATCATTTGGAGAATC
LP10-6-F	CTGACACATAATTTGAATGGTGC	LP10-6-R	AACGGTCCTTGTCTAAAATCTGTAG
LP10-7-F	TCAAATTTTGCATTGTGTGAGC	LP10-7-R	CATTTCATATTTATACGTAGAAGAGC
LP10-8-F	CAACTAATCAAGAGTGAGTGAACAAC	LP10-8-R	TTCTACTCCGACATGTTCCAATAC
LP10-9-F	CCTTCAGCATAATTCGGAAGG	LP10-9-R	CTGGGTCACAACCCAAATC
LP10-10-F	GTATGATTTGTTGTTGGCATCC	LP10-10-R	CCACACATTTATAAATGCAGATAGC
LP10-11-F	CTTGTACATATTGGAAAGGTCATTG	LP10-11-R	TGCTGAGTGAATCTGACCTAAG
LP326-F	GCAATGTCTAGCTGAAGGCAG	LP326-R	CACACTCAGGCCACATCAG
